# Supplementary material for: Transcriptome, Phenotypic, and Virulence Analysis of Streptococcus sanguinis SK36 Wild Type and Its CcpA-Null Derivative (ΔCcpA)
Source: Front Cell Infect Microbiol. 2019 Dec 4;9:411. doi: 10.3389/fcimb.2019.00411 (PMC6904348; doi:10.3389/fcimb.2019.00411)
Supplement: Supplementary file 2 [file Data_Sheet_2.xls]

## Sheet: Streptococcus_sanguis_longestOR
Supplementary file 2 Streptococcus sanguis unigenes
unigene	size	start	end	Gene symbol	ORF_Begin	ORF_End	Length	GC%
c107_g1	2278	1600873	1603151	SSA_1596	2251	1295	957	0.3271
c110_g1	418	810409	810827	srpA	57	242	186	0.5699
c111_g1	2108	807105	810653	srpA	243	2108	1866	0.4678
c112_g1	1590	415402	416992	SSA_0418	1567	752	816	0.5074
c113_g1	2135	394584	396719	SSA_0398	1958	183	1776	0.4533
c117_g1	352	403058	403410	SSA_0407	200	75	126	0.4206
c117_g2	830	402237	403067	SSA_0406	771	52	720	0.4417
c117_g3	650	402417	403067	SSA_0406	60	650	591	0.4399
c11_g1	2837	1672484	1675321	SSA_1680	2806	809	1998	0.4374
c122_g2	2348	2031214	2032963	cadD1	1697	1074	624	0.3397
c123_g1	7823	31880	39703	purL	6954	3223	3732	0.4871
c125_g1	1937	392655	394593	SSA_0396	909	1847	939	0.4547
c129_g1	997	898544	899541	crpA	515	348	168	0.4643
c129_g2	420	899541	899961	crpA	245	370	126	0.4365
c134_g1	580	1008131	1008711	gtfA	22	159	138	0.4275
c134_g2	4710	1003423	1008133	SSA_1003	592	1848	1257	0.4256
c136_g1	1223	1482749	1483972	SSA_1479	571	1197	627	0.3876
c142_g1	3651	153494	157145	SSA_0159	1646	33	1614	0.4232
c143_g1	337	810061	810679	srpA	296	3	294	0.5374
c144_g1	3227	239307	242233	SSA_0247	865	2205	1341	0.3982
c153_g1	1257	1979221	1980478	SSA_1985	1091	495	597	0.4204
c155_g2	1680	339574	340479	SSA_0346	1249	458	792	0.5202
c15_g1	363	1282063	1282426	SSA_1255	271	2	270	0.337
c168_g1	2490	1975962	1978544	SSA_1984	1247	177	1071	0.4258
c171_g1	7106	1132035	1139141	SSA_1109	5284	3509	1776	0.4437
c174_g1	613	1980870	1981483	SSA_1985	254	613	360	0.4722
c178_g1	1613	1382526	1384136	SSA_1366	1473	1	1473	0.4678
c179_g1	305	1027384	1027689	SSA_1018	211	2	210	0.4762
c179_g2	7139	1023309	1032752	SSA_1018	6963	127	6837	0.4446
c179_g3	499	1025875	1026374	SSA_1018	336	1	336	0.4792
c180_g1	3886	903026	913154	crpC	3693	1	3693	0.4614
c180_g2	391	913975	914366	crpC	276	1	276	0.4529
c180_g3	3834	914956	919699	SSA_0907	393	2039	1647	0.4693
c180_g4	606	914366	915578	crpC	579	1	579	0.456
c180_g5	1011	901185	914812	crpB	171	431	261	0.4444
c182_g1	740	1871254	1871994	SSA_1876	6	545	540	0.4167
c182_g10	4511	1876350	1880861	prtS	3727	20	3708	0.4744
c182_g11	823	1832266	1833089	SSA_1837	117	746	630	0.4254
c182_g14	4983	1881150	1886157	SSA_1888	4016	1959	2058	0.277
c182_g15	443	1830698	1831141	comFC	333	1	333	0.3814
c182_g16	815	1886300	1887115	SSA_1889	762	76	687	0.4964
c182_g17	4190	1872032	1876222	glyS	2320	284	2037	0.4831
c182_g18	362	1831895	1832257	comFA	1	431	431	0.4537
c182_g2	1001	1870371	1871372	SSA_1875	327	854	528	0.3883
c182_g20	301	1040825	1041126	SSA_1023	293	105	189	0.418
c182_g4	778	1829548	1830326	raiA	736	197	540	0.413
c182_g5	695	1887138	2386173	SSA_2380	687	280	408	0.3676
c182_g6	5135	1833111	1838246	pplB	2801	1404	1398	0.4499
c182_g7	349	16873	17221	SSA_2400	209	90	120	0.4833
c182_g8	352	1830338	1830690	comFC	324	1	324	0.4575
c182_g9	308	1831453	1831761	comFA	88	198	111	0.4144
c183_g1	508	938834	939342	SSA_0929	47	508	462	0.474
c183_g10	2512	330988	333500	mvaA	1265	3	1263	0.5051
c183_g100	1652	502806	504458	amiF	1310	603	708	0.4802
c183_g101	3454	861930	865384	prfB	3331	2357	975	0.479
c183_g102	341	1967326	1967667	SSA_1971	77	328	252	0.369
c183_g103	2608	865480	868088	dinG	2558	117	2442	0.4513
c183_g104	2321	486945	489266	SSA_0487	1778	810	969	0.5088
c183_g105	3405	129901	130266	rpsA	527	1726	1200	0.4283
c183_g106	2420	334887	337306	SSA_0342	11	2269	2259	0.4436
c183_g107	617	500546	501163	SSA_0500	521	3	519	0.4335
c183_g108	3449	310286	313735	gcp	1895	888	1008	0.5109
c183_g109	2041	1944558	1946599	SSA_1950	1510	101	1410	0.4078
c183_g11	7118	1199386	1206505	acoL	3561	5264	1704	0.4589
c183_g110	8279	1958698	1966977	ilvB	83	1552	1470	0.4551
c183_g111	1099	937730	938829	SSA_0928	103	852	750	0.4733
c183_g112	613	324045	324658	SSA_0330	134	613	480	0.4188
c183_g113	8201	1180314	1188515	glyA	5078	3819	1260	0.4532
c183_g114	4316	956880	961196	pepN	1779	4316	2538	0.4539
c183_g115	2822	466922	469744	SSA_0463	2740	1385	1356	0.4919
c183_g116	1672	313979	315651	ubiE	1645	902	744	0.4462
c183_g117	825	801250	802075	mscL	14	394	381	0.4252
c183_g118	5409	1225942	1231351	pgm	3425	1710	1716	0.4458
c183_g119	2950	317096	320046	ugpQ	2304	553	1752	0.4486
c183_g12	1741	2181236	2182977	pgi	1391	12	1380	0.4188
c183_g120	2512	331011	333523	mvaA	1271	2512	1242	0.5081
c183_g121	565	930522	931087	SSA_0918	16	480	465	0.4452
c183_g122	2500	320467	322967	pepXP	103	2388	2286	0.4672
c183_g123	2748	446671	449419	uvrA	2596	2	2595	0.504
c183_g124	403	779750	780153	SSA_0797	370	2	369	0.4255
c183_g125	1890	1953580	1955470	rgpG	1180	17	1164	0.4553
c183_g126	645	2166833	2167478	SSA_2167	628	2	627	0.4514
c183_g127	2096	306780	308876	SSA_0312	1695	16	1680	0.4899
c183_g128	613	324068	324681	SSA_0330	503	3	501	0.4172
c183_g129	3943	462769	466712	SSA_0461	3526	1751	1776	0.4752
c183_g13	3427	1231407	1234834	eutD	2471	3427	957	0.4577
c183_g130	3228	1240678	1243906	gyrA	6	2462	2457	0.4562
c183_g131	2028	2167564	2169588	gpsA	37	1056	1020	0.4735
c183_g132	1672	313956	315628	ubiE	51	794	744	0.4462
c183_g133	1695	799533	801228	SSA_0818	1414	686	729	0.4348
c183_g134	1322	1946809	1948131	pbp3	95	1321	1227	0.4588
c183_g135	1137	931100	932235	adhB	87	1121	1035	0.4831
c183_g136	323	2177026	2177349	SSA_2178	46	240	195	0.3949
c183_g137	3152	791312	794464	SSA_0811	1856	882	975	0.4697
c183_g138	3017	1214726	1217743	licT	1617	2456	840	0.4107
c183_g139	6160	1191975	1198135	ffh	3845	2157	1689	0.302
c183_g14	3038	2178070	2181108	SSA_2179	1137	127	1011	0.4491
c183_g140	4613	2156218	2160831	radA	2113	923	1191	0.5046
c183_g141	5339	1948212	1953551	SSA_1952	1502	93	1410	0.4574
c183_g142	1966	2161876	2163842	oppA	562	1965	1404	0.4516
c183_g143	2310	456236	458546	scrB	241	1458	1218	0.4573
c183_g144	4545	851844	856389	SSA_0864	3323	4543	1221	0.4627
c183_g145	1070	850729	851799	SSA_0860	448	5	444	0.455
c183_g146	3750	327151	330901	mvaK2	1781	2797	1017	0.4769
c183_g147	1639	789450	791089	obgE	1501	194	1308	0.4946
c183_g148	3275	980874	984149	leuA	237	1952	1716	0.4499
c183_g149	2340	781845	784183	SSA_0801	40	1317	1278	0.4718
c183_g15	1303	934686	935989	SSA_0925	203	865	663	0.4827
c183_g150	1320	795597	796917	SSA_0814	56	1306	1251	0.4692
c183_g151	772	2155423	2156195	SSA_2155	769	77	693	0.4704
c183_g152	334	458761	459095	scrA	265	2	264	0.3977
c183_g153	3437	1217847	1221284	asd	6	1079	1074	0.4432
c183_g154	434	2165172	2165606	SSA_2166	353	3	351	0.4729
c183_g155	5425	1234850	1240275	SSA_1213	3843	2659	1185	0.4278
c183_g156	3298	1188595	1191893	guaA	906	2465	1560	0.4538
c183_g157	2500	320444	322944	pepXP	2421	136	2286	0.4672
c183_g16	621	940741	941362	SSA_0931	67	621	555	0.3892
c183_g17	821	305158	305979	SSA_0310	288	821	534	0.4026
c183_g18	1067	322998	324065	SSA_0329	946	194	753	0.4595
c183_g19	2214	324742	326956	SSA_0332	1307	2212	906	0.4757
c183_g2	1434	936198	937632	SSA_0928	621	1433	813	0.4416
c183_g20	965	505777	506742	SSA_0507	897	244	654	0.3624
c183_g21	1227	1221972	1223196	alkD	408	1058	651	0.4224
c183_g22	1026	860719	861745	SSA_0868	121	978	858	0.4336
c183_g23	342	779387	779729	SSA_0797	864	274	1137	0.5421
c183_g24	1613	979118	980731	SSA_0971	16	1008	993	0.3958
c183_g25	1410	506744	508154	SSA_0508	1347	34	1314	0.4391
c183_g26	4410	1971519	1975929	SSA_1978	2471	843	1629	0.4672
c183_g27	1097	504550	505647	SSA_0506	367	1095	729	0.4938
c183_g28	3986	971112	975098	SSA_0963	441	1835	1395	0.4545
c183_g29	4542	871036	875577	gyrB	3842	1896	1947	0.471
c183_g3	8758	489287	498045	SSA_0493	5038	3506	1533	0.469
c183_g30	485	508158	508643	SSA_0509	480	49	432	0.456
c183_g31	911	486031	486942	SSA_0485	849	154	696	0.5388
c183_g32	407	320025	320432	SSA_0327	471	1	471	0.4986
c183_g33	1048	778233	779281	uup	731	165	567	0.5291
c183_g34	1049	1198198	1199247	xerS	1020	1	1020	0.4333
c183_g35	3851	508660	512510	SSA_0512	3848	2757	1092	0.4872
c183_g36	3568	941501	945069	SSA_0932	77	1360	1284	0.4595
c183_g37	482	956328	956810	SSA_0950	114	482	369	0.3902
c183_g38	1195	333610	334804	SSA_0341	44	757	714	0.4804
c183_g39	378	955145	955523	SSA_0948	184	378	195	0.3333
c183_g4	1016	978064	979078	SSA_0971	299	1015	717	0.3821
c183_g40	407	320048	320455	SSA_0327	337	71	407	0.4731
c183_g41	366	2175541	2175907	SSA_2177	764	1	764	0.5312
c183_g42	1495	499026	500521	SSA_0499	1467	1	1467	0.4519
c183_g43	4978	1101465	1106162	SSA_1087	1780	2	1779	0.4626
c183_g44	410	965701	966110	unannotated	46	327	282	0.3865
c183_g45	656	501821	502477	SSA_0502	520	98	423	0.4374
c183_g46	2214	324765	326979	SSA_0332	931	2	930	0.4742
c183_g47	1119	2165625	2166742	SSA_2167	1101	112	990	0.4939
c183_g48	1016	794560	795576	SSA_0813	81	1016	936	0.4797
c183_g49	1281	1209671	1210952	gid	96	1280	1185	0.4658
c183_g5	2894	469744	472638	cbiD	1911	787	1125	0.4916
c183_g50	2778	868122	870900	rodA	1833	604	1230	0.4488
c183_g51	2827	1206668	1209495	SSA_1179	1600	2763	1164	0.4338
c183_g52	2296	797133	799429	SSA_0817	1452	1	1452	0.4566
c183_g53	819	2173272	2174091	SSA_2175	602	3	600	0.385
c183_g54	677	1223244	1223921	SSA_1199	315	518	204	0.4412
c183_g55	365	875585	875950	SSA_0880	360	1	360	0.2972
c183_g56	2619	449633	452252	pepP	2340	1591	750	0.4907
c183_g57	945	2163933	2164878	SSA_2166	818	33	786	0.4809
c183_g58	7636	475138	482774	SSA_0474	6365	4929	1437	0.501
c183_g59	2383	1967809	1970192	SSA_1973	1788	691	1098	0.4281
c183_g6	638	975966	976604	SSA_0967	46	636	591	0.4382
c183_g60	619	860010	860629	SSA_0867	155	3	153	0.4118
c183_g61	370	1970667	1971037	SSA_1975	183	1	183	0.4699
c183_g62	1925	985080	987005	SSA_0983	1146	1922	777	0.471
c183_g63	3939	2151481	2155420	mga	19	1497	1479	0.3063
c183_g64	737	2160907	2161644	SSA_2164	633	52	582	0.4519
c183_g65	1793	1224027	1225820	fhs	140	1792	1653	0.4537
c183_g66	1195	333586	334781	SSA_0341	1175	462	714	0.4804
c183_g67	778	939516	940294	SSA_0929	22	777	756	0.463
c183_g68	1048	309055	310103	wcaG	1015	5	1011	0.4718
c183_g69	449	856548	856997	SSA_0865	309	91	219	0.4475
c183_g7	709	975216	975925	udK	104	631	528	0.4659
c183_g70	3930	802076	806003	dnaG	3814	2009	1806	0.4734
c183_g71	2950	317073	320023	ugpQ	670	2421	1752	0.4486
c183_g72	1998	472937	474935	SSA_0471	1196	96	1101	0.5104
c183_g73	363	875968	876331	SSA_0880	216	67	150	0.3333
c183_g74	3750	327174	330924	mvaK2	1993	977	1017	0.4769
c183_g75	352	1221614	1221966	SSA_1196	56	346	291	0.3849
c183_g76	4237	961352	965589	sspD	11	4123	4113	0.4505
c183_g77	2419	334864	337283	SSA_0342	2204	120	2085	0.4475
c183_g78	574	459245	459819	scrA	509	3	507	0.3807
c183_g79	8833	945330	954162	SSA_0940	2436	3737	1302	0.4647
c183_g8	1342	315683	317025	SSA_0323	1206	34	1173	0.503
c183_g80	2875	1955637	1958512	SSA_1960	2712	1027	1686	0.468
c183_g81	1059	933613	934672	SSA_0924	295	1059	765	0.4379
c183_g82	336	459838	460174	scrA	210	1	210	0.381
c183_g83	2572	1211096	1213668	topA	136	2064	1929	0.4495
c183_g84	1994	1942508	1944502	SSA_1949	1955	3	1953	0.4296
c183_g85	6473	1935776	1942249	SSA_1948	6229	4502	1728	0.4138
c183_g86	3600	967353	970953	ciaH	1293	2681	1389	0.4176
c183_g87	1781	787639	789420	SSA_0805	1640	132	1509	0.4228
c183_g88	630	485396	486026	SSA_0484	615	145	471	0.4628
c183_g89	1535	780238	781773	SSA_0798	1189	2	1188	0.4234
c183_g9	2587	482774	485361	SSA_0481	730	2	729	0.4993
c183_g90	537	501205	501742	SSA_0500	494	162	333	0.4925
c183_g91	3449	310263	313712	gcp	1578	2585	1008	0.5109
c183_g92	1342	315706	317048	SSA_0323	160	1332	1173	0.503
c183_g93	1067	322975	324042	SSA_0329	145	897	753	0.4595
c183_g94	935	498087	499022	SSA_0498	742	167	576	0.4774
c183_g95	2919	857031	859950	pacL	2828	63	2766	0.4548
c183_g96	859	984177	985036	leuC	42	857	816	0.4877
c183_g97	3171	784316	787487	glmM	1353	4	1350	0.4778
c183_g98	3557	2169672	2173229	hipO	2332	1202	1131	0.4987
c183_g99	2253	460353	462606	scrK	1804	908	897	0.4794
c184_g1	3534	676490	680024	murF	20	1387	1368	0.4861
c184_g10	386	2292303	2292689	SSA_2290	62	385	324	0.3179
c184_g100	659	381827	382486	SSA_0387	606	1	606	0.5017
c184_g102	735	815606	816341	SSA_0831	205	735	531	0.4953
c184_g103	1085	546401	547486	ansB	982	23	960	0.4958
c184_g104	4655	2233374	2238029	cls	1492	2	1491	0.4574
c184_g105	943	1704118	1705061	spnIM	930	130	801	0.372
c184_g106	495	1656118	1656613	SSA_1659	17	493	477	0.3543
c184_g107	2023	2251216	2253239	mutL	1578	118	1461	0.4887
c184_g108	1232	295047	296279	pgk	569	57	513	0.4405
c184_g109	1027	1695869	1696896	SSA_1704	622	2	621	0.4332
c184_g11	309	1365779	1366088	SSA_1348	239	87	153	0.4444
c184_g110	4233	694908	699141	ctpE	4018	1946	2073	0.4959
c184_g111	311	1359228	1359539	carB	28	309	282	0.5177
c184_g112	1848	1106806	1108654	glcK	944	3	942	0.466
c184_g113	520	730155	730675	SSA_0748	469	2	468	0.4423
c184_g114	1085	1653181	1654266	SSA_1658	169	900	732	0.4699
c184_g115	484	1371045	1371529	uvrB	259	35	225	0.5067
c184_g116	361	385138	385499	SSA_0390	4	360	357	0.4426
c184_g117	555	2210946	2211501	SSA_2210	523	251	273	0.5275
c184_g118	401	1365375	1365776	SSA_1348	282	1	282	0.4433
c184_g119	503	1358511	1359014	carB	130	501	372	0.4973
c184_g12	1765	1677107	1678872	SSA_1684	377	1354	978	0.4407
c184_g120	1764	680475	682239	prfC	48	1589	1542	0.4812
c184_g121	5899	2005353	2011252	dnaK	4009	2183	1827	0.4417
c184_g122	848	1369229	1370077	SSA_1355	189	848	660	0.3288
c184_g123	351	554224	554575	SSA_0561	150	25	126	0.3016
c184_g124	1542	1644762	1646304	SSA_1645	15	611	597	0.4355
c184_g125	1450	816388	817838	secY	565	1449	885	0.4689
c184_g126	1976	1076605	1078581	SSA_1060	1677	1078	600	0.3383
c184_g127	931	1630123	1631054	ppiA	577	2	576	0.4618
c184_g128	337	1073369	1073706	SSA_1056	244	2	243	0.5021
c184_g129	1381	547540	548921	SSA_0552	12	1379	1368	0.4671
c184_g13	509	75261	75770	nanE	421	2	420	0.4833
c184_g130	384	390580	390964	SSA_0394	133	384	252	0.4246
c184_g131	3542	2322205	2325903	SSA_2320	3525	190	3336	0.393
c184_g132	524	79172	79696	SSA_0075	468	1	468	0.3868
c184_g133	780	91675	92455	ntpA	751	2	750	0.548
c184_g134	1791	1784713	1786504	snf	1592	3	1590	0.4522
c184_g135	435	1484144	1484579	SSA_1480	90	434	345	0.4319
c184_g136	2470	2138281	2140751	jag	1175	2197	1023	0.4594
c184_g137	382	1381268	1381650	SSA_1365	233	114	120	0.5583
c184_g138	348	1373581	1373929	SSA_1358	38	346	309	0.5016
c184_g139	1213	1732087	1733300	SSA_1746	948	298	651	0.4578
c184_g14	1191	1697079	1698270	exoA	4	828	825	0.4885
c184_g140	302	604138	604440	gtfP	33	302	270	0.4481
c184_g141	934	1734567	1735501	pflA	898	143	756	0.4656
c184_g142	478	1627235	1627713	ftsK	20	478	459	0.4837
c184_g143	574	2317494	2318068	SSA_2316	545	3	543	0.4991
c184_g144	754	1618289	1619043	SSA_1615	493	2	492	0.5224
c184_g145	900	1790381	1791281	nrdR	458	3	456	0.2697
c184_g146	820	104755	105574	SSA_0103	244	819	576	0.4149
c184_g147	1427	2014122	2015549	SSA_2014	1418	765	654	0.5031
c184_g148	339	614158	614497	SSA_0622	98	208	111	0.5315
c184_g149	1586	1723975	1725561	SSA_1738	1585	2	1584	0.459
c184_g15	414	91260	91674	ntpA	363	1	363	0.5399
c184_g150	360	1617760	1618120	SSA_1614	79	360	282	0.4362
c184_g151	6330	921315	927645	pheT	2554	152	2403	0.4761
c184_g152	303	1657150	1657453	SSA_1660	147	302	156	0.5128
c184_g153	6553	2301691	2308244	SSA_2305	6434	4728	1707	0.464
c184_g154	543	1357326	1357869	carB	101	541	441	0.4943
c184_g155	952	2326089	2327040	czcD	908	54	855	0.4643
c184_g156	3004	1791509	1794513	ptsG	3000	811	2190	0.4329
c184_g157	831	1700291	1701122	serA	706	11	696	0.4483
c184_g158	435	2185721	2186156	SSA_2186	182	3	180	0.4722
c184_g159	541	1370092	1370633	uvrB	12	539	528	0.5208
c184_g16	334	389127	389461	SSA_0393	28	333	306	0.3497
c184_g160	599	562939	563538	aspS	48	599	552	0.4891
c184_g161	335	1705666	1706001	dam	235	2	234	0.3889
c184_g162	872	1378394	1379266	SSA_1363	11	535	525	0.4686
c184_g163	330	1380511	1380841	SSA_1364	37	267	231	0.4978
c184_g164	524	1379893	1380417	SSA_1363	79	522	444	0.4459
c184_g165	1946	1771724	1773670	SSA_1788	705	25	681	0.4229
c184_g166	752	2244986	2245738	SSA_2250	444	1	444	0.3108
c184_g167	943	2204643	2205586	SSA_2204	784	23	762	0.416
c184_g168	399	2018380	2018779	SSA_2018	511	1	511	0.472
c184_g169	2719	672409	675128	pbp2b	5	2056	2052	0.4873
c184_g17	1417	1716200	1717617	upp	698	111	588	0.4456
c184_g170	697	76377	77074	SSA_0072	578	3	576	0.4583
c184_g171	361	2331092	2331453	SSA_2327	302	105	198	0.4646
c184_g172	1545	2313137	2314682	norD	1349	387	963	0.3904
c184_g173	388	2227258	2227646	nrdG	369	1	369	0.5257
c184_g174	6137	1717837	1723974	SSA_1734	2556	1	2556	0.4554
c184_g175	2462	2011417	2013879	SSA_2011	1769	693	1077	0.4188
c184_g176	591	814047	814638	SSA_0830	218	589	372	0.4785
c184_g177	939	2248098	2249037	SSA_2252	641	207	435	0.4184
c184_g178	1057	2249013	2250070	ruvA	501	1	501	0.4092
c184_g179	1915	1637370	1639285	SSA_1635	146	1915	1770	0.4
c184_g18	1251	293577	294828	SSA_0300	591	19	573	0.3333
c184_g180	1258	1889494	1890752	nagA	49	1239	1191	0.4861
c184_g181	324	1652568	1652892	SSA_1656	412	1	412	0.396
c184_g182	1660	2194146	2195806	SSA_2194	54	866	813	0.4748
c184_g183	805	389693	390498	SSA_0393	17	784	768	0.3737
c184_g184	335	1619054	1619389	SSA_1615	121	11	111	0.4775
c184_g185	1768	817915	819683	SSA_0833	165	1742	1578	0.4753
c184_g186	1136	675271	676407	ddl	102	1136	1035	0.4715
c184_g187	771	693357	694128	SSA_0707	76	741	666	0.4249
c184_g188	414	1692347	1692761	SSA_1702	236	3	234	0.3974
c184_g189	357	2231062	2231419	nrdD	186	1	186	0.4946
c184_g19	325	568310	568635	SSA_0572	51	299	249	0.4217
c184_g190	5731	1631640	1637370	SSA_1633	219	1676	1458	0.4047
c184_g191	535	1626551	1627085	SSA_1625	33	416	384	0.4948
c184_g192	901	1774178	1775079	yidC	31	900	870	0.4575
c184_g193	372	1652026	1652397	SSA_1656	186	371	186	0.414
c184_g194	920	598025	598945	SSA_0609	881	315	567	0.4444
c184_g195	382	1371532	1371914	uvrB	36	380	345	0.4841
c184_g196	1234	1364105	1365339	SSA_1346	467	1096	630	0.4032
c184_g197	1558	1913498	1915056	serS	1457	135	1323	0.4588
c184_g198	5608	1558625	1564233	smc	114	2483	2370	0.4768
c184_g199	1256	2197063	2198319	SSA_2197	446	913	468	0.4295
c184_g2	477	1366101	1366578	SSA_1349	281	9	273	0.4908
c184_g20	532	2316943	2317475	SSA_2316	532	266	267	0.4607
c184_g200	375	1627722	1628097	ftsK	29	373	345	0.4928
c184_g201	3673	2238804	2242477	cinA	2395	1250	1146	0.4581
c184_g202	1103	740976	742079	argJ	1028	114	915	0.4776
c184_g203	4024	563545	567569	gatA	510	1973	1464	0.4734
c184_g204	744	742925	743669	SSA_0760	568	2	567	0.4903
c184_g205	3631	2127236	2130867	ksgA	2242	3111	870	0.4655
c184_g206	2150	93132	95282	ntpB	2086	857	1230	0.5252
c184_g207	325	550728	551053	SSA_0555	63	212	150	0.4133
c184_g208	311	562010	562321	aspS	214	83	132	0.5379
c184_g209	792	545072	545864	recG	136	636	501	0.511
c184_g21	820	2315513	2316333	SSA_2313	425	3	423	0.4634
c184_g210	1131	95459	96590	SSA_0094	1106	12	1095	0.4594
c184_g211	415	562491	562906	aspS	76	414	339	0.4454
c184_g212	759	589260	590019	SSA_0601	27	758	732	0.4904
c184_g213	504	2230530	2231034	nrdD	244	2	243	0.5062
c184_g214	4773	296520	301293	sspC	4748	186	4563	0.4453
c184_g215	1217	1733333	1734550	ppx	899	303	597	0.4355
c184_g216	1299	2184117	2185416	purA	37	1299	1263	0.4846
c184_g217	1083	577581	578664	SSA_0586	6	719	714	0.4412
c184_g218	800	605410	606210	gtfP	285	800	516	0.436
c184_g219	2184	1915090	1917274	SSA_1928	175	1236	1062	0.4793
c184_g22	878	1659695	1660573	cpbA	6	158	153	0.4183
c184_g220	366	709961	710327	SSA_0724	360	94	267	0.4382
c184_g221	2480	82772	85252	glk	2258	1377	882	0.4683
c184_g222	532	2238215	2238747	SSA_2242	250	2	249	0.4739
c184_g223	2257	2198330	2200587	clpC	176	1816	1641	0.5034
c184_g224	2044	611782	613826	SSA_0621	54	1412	1359	0.4849
c184_g225	555	2242513	2243068	SSA_2247	272	553	282	0.4433
c184_g226	3906	85531	89436	ntpI	3547	1595	1953	0.4977
c184_g227	686	1356635	1357321	carB	42	581	540	0.4759
c184_g228	369	554641	554966	SSA_0562	96	275	180	0.3167
c184_g229	2301	1706043	1708344	holB	2075	1188	888	0.4505
c184_g23	333	1660788	1661121	cpbA	108	1	108	0.463
c184_g230	428	742138	742566	argB	172	2	171	0.4971
c184_g231	309	1379290	1379599	SSA_1363	137	307	171	0.4211
c184_g232	408	708291	708699	SSA_0723	95	232	138	0.3841
c184_g233	805	1900143	1900948	hit	783	376	408	0.451
c184_g234	356	2015709	2016065	SSA_2016	145	321	177	0.5367
c184_g235	332	388785	389117	SSA_0393	1575	121	1695	0.412
c184_g236	3900	100844	104744	polA	3787	1286	2502	0.5
c184_g237	686	1113545	1114231	mmuM	206	96	111	0.4685
c184_g238	309	595806	596115	SSA_0607	214	2	213	0.4883
c184_g239	998	1564256	1565254	smc	151	996	846	0.4787
c184_g24	2645	1661656	1664301	cpbA	91	2643	2553	0.4293
c184_g240	2232	1725714	1727946	murE	251	1408	1158	0.4758
c184_g241	539	729613	730152	SSA_0748	528	1	528	0.4451
c184_g242	655	1363395	1364050	pyrR	82	597	516	0.4922
c184_g243	1902	590235	592137	SSA_0602	171	1505	1335	0.5086
c184_g244	327	1731668	1731995	SSA_1744	182	325	144	0.5139
c184_g245	2487	302154	304641	glnA	1515	172	1344	0.4516
c184_g246	370	1736991	1737361	SSA_1750	358	2	357	0.4622
c184_g247	3439	1641122	1644561	glmU	35	1366	1332	0.464
c184_g248	4723	1738221	1742944	SSA_1752	3678	1684	1995	0.4481
c184_g249	322	690680	691002	SSA_0705	315	1	315	0.4952
c184_g25	1974	543095	545069	recG	601	1974	1374	0.4891
c184_g250	644	812831	813475	SSA_0830	225	644	420	0.4952
c184_g251	3400	1566174	1569574	SSA_1564	870	2216	1347	0.4499
c184_g252	3349	1896736	1900085	SSA_1904	717	1760	1044	0.4444
c184_g253	1808	1555094	1556902	SSA_1553	1716	814	903	0.4596
c184_g254	579	2314746	2315325	SSA_2312	556	140	417	0.4341
c184_g255	984	2004112	2005096	zmpB	631	515	117	0.4615
c184_g256	446	1905063	1905509	SSA_1914	225	446	222	0.4054
c184_g257	433	1654979	1655412	SSA_1659	103	432	330	0.3697
c184_g258	1340	1628100	1629440	ftsK	61	1338	1278	0.4812
c184_g259	550	1736071	1736621	SSA_1750	19	264	246	0.4309
c184_g26	2383	2135820	2138203	SSA_2133	1287	673	615	0.3333
c184_g260	4004	537413	541417	secA	6	2522	2517	0.4636
c184_g261	1678	541393	543071	aro	13	627	615	0.4309
c184_g262	1902	1698310	1700212	nth	1416	790	627	0.4817
c184_g263	2975	1742950	1745925	SSA_1756	2431	920	1512	0.416
c184_g264	5267	579022	584289	dapE	1863	3242	1380	0.471
c184_g265	2081	2188192	2190273	SSA_2188	1238	3	1236	0.4353
c184_g266	1458	599112	600570	htpX	567	1457	891	0.4826
c184_g267	2573	2310556	2313128	SSA_2309	1420	11	1410	0.4433
c184_g268	741	2211643	2212384	SSA_2211	23	739	717	0.41
c184_g269	1611	828489	830100	SSA_0844	925	95	831	0.3755
c184_g27	1936	105716	107652	tgt	1920	781	1140	0.4982
c184_g270	589	592166	592755	SSA_0603	110	403	294	0.4864
c184_g271	987	919854	920841	SSA_0908	762	1	762	0.4436
c184_g272	392	928710	929102	SSA_0916	332	54	279	0.4552
c184_g273	2544	557363	559907	SSA_0565	7	2544	2538	0.4547
c184_g274	2338	1693383	1695721	metS	2227	350	1878	0.4611
c184_g275	5864	1061013	1066877	potA	1080	13	1068	0.4288
c184_g276	1494	592768	594262	gidB	1029	319	711	0.4726
c184_g277	678	2250537	2251215	SSA_2256	207	677	471	0.4352
c184_g278	387	1917276	1917663	mip	251	3	249	0.4859
c184_g279	769	1665652	1666421	SSA_1666	19	768	750	0.4533
c184_g28	2111	1058733	1060844	hom	1900	857	1044	0.4511
c184_g280	3596	1619472	1623068	phoH	2721	3596	876	0.476
c184_g281	304	1903531	1903835	SSA_1913	290	111	180	0.5111
c184_g282	2017	96715	98732	thrC	1699	557	1143	0.4864
c184_g283	308	2245758	2246066	SSA_2250	245	3	243	0.3251
c184_g284	1446	1557112	1558558	gdh	1129	20	1110	0.4613
c184_g285	5706	1890952	1896658	infB	3134	5224	2091	0.4749
c184_g286	606	2017452	2018058	SSA_2018	578	105	474	0.5021
c184_g287	4807	2333324	2338131	dltA	4773	3226	1548	0.4922
c184_g288	6960	732531	739491	alaS	2616	1	2616	0.482
c184_g289	342	1649000	1649342	fabG	22	342	321	0.5607
c184_g29	2043	691208	693251	rheA	295	1758	1464	0.4863
c184_g290	3111	820599	823710	secA2	1049	3109	2061	0.4998
c184_g291	1018	682486	683504	SSA_0700	150	911	762	0.3255
c184_g292	610	79932	80542	SSA_0076	556	2	555	0.3604
c184_g293	2530	1115356	1117886	SSA_1099	2386	2	2385	0.3832
c184_g294	2426	386029	388455	spxB	57	1829	1773	0.4337
c184_g295	1362	1928873	1930253	lysC	1165	38	1128	0.4193
c184_g296	435	1655517	1655952	SSA_1659	232	435	204	0.3235
c184_g297	720	1112460	1113180	mur2	677	36	642	0.4283
c184_g298	1206	555827	557033	SSA_0564	7	1206	1200	0.4583
c184_g299	660	669698	670358	fur	351	1	351	0.4444
c184_g3	868	819718	820586	SSA_0834	4	867	864	0.4745
c184_g30	364	2142774	2143138	argG	136	393	258	0.469
c184_g300	395	2331829	2332224	fcsR	777	1	777	0.4311
c184_g301	1972	1775743	1777715	SSA_1793	348	1004	657	0.4734
c184_g302	1004	827474	828478	SSA_0843	421	687	267	0.4494
c184_g303	689	668260	668949	SSA_0684	1039	2	1038	0.4624
c184_g304	1552	615715	617267	SSA_0626	7646	9010	1365	0.4733
c184_g306	615	727438	728053	nagB	377	222	156	0.3846
c184_g308	865	594817	595682	SSA_0607	858	1	858	0.4685
c184_g309	481	1066910	1067391	SSA_1052	40	453	414	0.4251
c184_g31	958	584614	585572	SSA_0593	11	958	948	0.461
c184_g310	519	92605	93124	ntpA	484	80	405	0.4864
c184_g311	1338	684075	685413	SSA_0701	433	1338	906	0.4249
c184_g312	355	1378038	1378393	SSA_1362	343	2	342	0.4123
c184_g313	3685	568721	568875	SSA_1359	3516	1552	1965	0.4616
c184_g314	861	2332339	2333200	SSA_2329	63	860	798	0.4975
c184_g315	1168	739776	740944	argC	1101	190	912	0.4518
c184_g316	1449	1366984	1368433	SSA_1350	932	1396	465	0.4538
c184_g317	2046	2133638	2135684	SSA_2132	1375	2	1374	0.4592
c184_g318	1499	2231467	2232966	SSA_2231	1335	7	1329	0.4545
c184_g319	5254	1710920	1716174	livJ	4869	3712	1158	0.4162
c184_g32	543	555017	555557	SSA_0563	472	23	450	0.46
c184_g320	740	567569	568309	SSA_0572	6	740	735	0.4939
c184_g321	476	1106138	1106614	SSA_1087	43	258	216	0.463
c184_g322	1630	560159	561789	codY	61	783	723	0.4509
c184_g323	307	688428	688735	SSA_0703	139	306	168	0.5119
c184_g324	834	1114231	1115065	SSA_1098	792	1	792	0.4242
c184_g325	4036	2318100	2322136	SSA_2318	3084	1405	1680	0.4548
c184_g326	6751	2220236	2226987	capD	3641	5440	1800	0.4256
c184_g327	486	1368478	1368964	SSA_1354	132	317	186	0.3763
c184_g328	1252	1624857	1626109	rplA	579	1250	672	0.4271
c184_g329	7515	2212690	2220205	SSA_2212	2959	4281	1323	0.3719
c184_g33	337	98927	99264	norN	284	3	282	0.5213
c184_g330	584	1631031	1631615	ppiA	284	51	234	0.4402
c184_g331	414	1650542	1650956	SSA_1653	156	413	258	0.376
c184_g332	1222	2243287	2244509	SSA_2249	612	124	489	0.3047
c184_g333	962	1071933	1072894	SSA_1056	329	3	327	0.4526
c184_g34	541	2298622	2299163	SSA_2297	241	20	222	0.4595
c184_g35	832	1709076	1709908	SSA_1723	356	832	477	0.4486
c184_g36	1286	122908	124193	unannotated	874	335	540	0.387
c184_g37	1097	1702750	1703847	SSA_1716	956	33	924	0.3561
c184_g38	371	586657	587028	SSA_0595	81	371	291	0.4502
c184_g39	303	2246607	2246909	unannotated	301	2	300	0.3133
c184_g4	554	2309977	2310531	SSA_2308	482	9	474	0.4177
c184_g40	459	2297575	2298034	SSA_2295	186	458	273	0.3223
c184_g41	1465	99289	100754	SSA_0098	1193	582	612	0.4608
c184_g42	569	814890	815459	SSA_0830	44	568	525	0.4743
c184_g44	2726	2207699	2210421	pbp2a	596	2185	1590	0.4792
c184_g45	6864	1777846	1784710	pabC	2191	695	1497	0.4429
c184_g46	2499	2191355	2193854	nifR	1666	716	951	0.4879
c184_g47	871	1359545	1360416	carA	45	473	429	0.4988
c184_g48	626	694170	694796	SSA_0708	114	626	513	0.4347
c184_g49	3569	1108803	1112372	clpX	1897	671	1227	0.4531
c184_g5	526	2228912	2229438	nrdD	172	2	171	0.4094
c184_g50	636	1775096	1775732	SSA_1793	611	123	489	0.4417
c184_g51	926	597094	598020	mefE	715	2	714	0.472
c184_g52	1474	2308474	2309948	SSA_2307	1387	2	1386	0.4625
c184_g53	583	2016845	2017428	SSA_2017	576	1	576	0.4635
c184_g54	2321	2124685	2127006	SSA_2121	10	2319	2310	0.445
c184_g55	855	2123856	2124711	SSA_2121	598	855	258	0.4264
c184_g56	1637	2186262	2187899	SSA_2186	1166	3	1164	0.4725
c184_g57	326	1068534	1068860	SSA_1053	8	325	318	0.544
c184_g58	571	2205653	2206224	nusG	35	568	534	0.4345
c184_g59	477	1710119	1710596	SSA_1724	449	3	447	0.4519
c184_g6	1043	2132274	2133317	SSA_2129	37	1002	966	0.4068
c184_g60	2010	670370	672380	SSA_0687	237	977	741	0.3941
c184_g61	2473	2201922	2204395	tsf	956	1996	1041	0.4361
c184_g62	619	301311	301930	SSA_0304	507	1	507	0.4398
c184_g63	891	1906693	1907584	adh	574	2	573	0.4799
c184_g64	409	1646805	1647214	SSA_1647	199	300	102	0.3627
c184_g65	1082	707102	708184	SSA_0722	234	1070	837	0.4385
c184_g66	2014	2299653	2301667	SSA_2298	1040	9	1032	0.4545
c184_g67	1493	602625	604118	gtfP	343	1491	1149	0.4465
c184_g68	1935	810608	812377	srpA	1031	612	420	0.5619
c184_g69	810	1372350	1373160	SSA_1357	47	808	762	0.4265
c184_g7	480	1664585	1665065	SSA_1664	12	479	468	0.4658
c184_g70	1129	1912199	1913328	SSA_1923	541	1116	576	0.4062
c184_g71	517	81247	81764	SSA_0077	335	3	333	0.4114
c184_g72	425	1705231	1705656	dam	328	2	327	0.3853
c184_g73	379	2291903	2292282	SSA_2290	6	377	372	0.3172
c184_g74	507	614580	615086	SSA_0623	435	1	435	0.4069
c184_g75	520	1071372	1071892	SSA_1055	445	323	123	0.4634
c184_g76	336	709281	709617	SSA_0724	27	335	309	0.4369
c184_g77	2191	1900967	1903158	SSA_1909	927	2162	1236	0.4482
c184_g78	845	2190369	2191214	SSA_2189	28	843	816	0.4804
c184_g79	2893	1360427	1363320	pyrP	86	1159	1074	0.4739
c184_g8	1576	1639445	1641021	SSA_1636	27	1565	1539	0.5016
c184_g80	1169	2140969	2142138	argH	109	1167	1059	0.4769
c184_g81	1503	1887822	1889325	SSA_1891	245	1087	843	0.5196
c184_g82	3297	1908119	1911416	SSA_1918	3288	2287	1002	0.4601
c184_g83	1802	2327080	2328881	SSA_2323	665	1801	1137	0.4881
c184_g84	2640	1073955	1076595	thiI	1539	328	1212	0.4719
c184_g85	571	1565277	1565848	rnc	113	571	459	0.488
c184_g86	1071	2229442	2230513	nrdD	951	1	951	0.4826
c184_g87	2346	704618	706964	holA	787	1671	885	0.4181
c184_g88	334	594346	594680	SSA_0606	276	1	276	0.4746
c184_g89	1629	89464	91091	SSA_0090	742	2	741	0.4818
c184_g9	427	2016369	2016796	SSA_2017	347	159	189	0.3757
c184_g90	832	1905642	1906474	SSA_1916	704	39	666	0.4474
c184_g91	1347	728087	729434	dacA	1275	7	1269	0.4295
c184_g92	3570	1786652	1790222	engA	1347	40	1308	0.4687
c184_g93	2443	617494	619937	SSA_0628	1906	821	1086	0.4807
c184_g94	388	1069044	1069432	SSA_1053	220	387	168	0.4286
c184_g95	4241	1118958	1123199	SSA_1100	3187	1055	2133	0.4107
c184_g96	391	1658673	1659064	SSA_1662	156	389	234	0.453
c184_g97	406	1654325	1654731	SSA_1658	13	405	393	0.5064
c184_g98	736	2200592	2201328	clpC	131	736	606	0.4917
c184_g99	3557	823724	827281	SSA_0837	318	1835	1518	0.4816
c185_g1	348	1282492	1282840	SSA_1256	170	346	177	0.4915
c185_g10	1813	170161	171974	tyrS	1457	561	897	0.4693
c185_g100	616	1991702	1992318	pyrG	379	2	378	0.4947
c185_g101	1172	1402432	1403604	SSA_1386	508	1053	546	0.4744
c185_g102	1107	1338720	1339827	SSA_1322	123	1106	984	0.4705
c185_g103	4384	2378668	2383052	SSA_2377	2729	147	2583	0.3337
c185_g104	2926	2073504	2076430	eep	1160	3	1158	0.4801
c185_g105	566	2377357	2377923	trpS	59	565	507	0.43
c185_g106	4174	1511241	1515415	rgpD	2882	4084	1203	0.4298
c185_g107	435	367468	367903	SSA_0378	320	3	318	0.4906
c185_g108	820	648873	649691	SSA_0665	457	2	456	0.4627
c185_g109	930	763752	764682	glgP	639	1	639	0.4664
c185_g11	594	1544368	1544962	SSA_1538	10	375	366	0.3989
c185_g110	2378	846780	849158	SSA_0860	7	762	756	0.4444
c185_g111	341	1264362	1264703	SSA_1239	303	1	303	0.4125
c185_g112	4163	1527871	1532034	ppc	1262	4105	2844	0.436
c185_g113	1423	1759021	1760444	SSA_1772	810	1421	612	0.451
c185_g114	1436	1041282	1042718	amy	17	1435	1419	0.4461
c185_g115	572	1349083	1349655	SSA_1335	80	508	429	0.38
c185_g116	1600	444863	446463	SSA_0447	1460	687	774	0.4548
c185_g117	475	1408517	1408992	SSA_1393	346	2	345	0.342
c185_g118	9737	638043	647780	ileS	2765	3	2763	0.4517
c185_g119	590	2347005	2347595	SSA_2345	537	37	501	0.4172
c185_g12	1226	659657	660883	hlyA	1200	466	735	0.4939
c185_g120	408	2362367	2362775	gidA	94	408	315	0.4317
c185_g121	411	626857	627268	trpB	194	3	192	0.4271
c185_g122	451	196096	196547	folP	433	71	363	0.4904
c185_g123	7490	174658	182148	rpoC	3914	7489	3576	0.4835
c185_g124	301	1324735	1325036	trkA2	37	300	264	0.4735
c185_g125	317	2067475	2067792	polC	103	2	102	0.5588
c185_g126	575	441623	442198	SSA_0441	40	573	534	0.4007
c185_g127	400	627317	627717	trpA	346	2	345	0.4667
c185_g128	1348	1264893	1266241	pyrF	627	1	627	0.4689
c185_g129	344	626406	626750	trpB	319	2	318	0.5503
c185_g13	1218	837764	838980	SSA_0851	1166	3	1164	0.4588
c185_g130	621	1519933	1520554	rgpF	5	322	318	0.4969
c185_g131	637	878923	879560	SSA_0885	140	619	480	0.4167
c185_g132	2597	839218	841815	pcrA	519	235	285	0.4316
c185_g133	967	2053837	2054804	SSA_2050	47	2257	2211	0.4812
c185_g134	989	774852	775841	endA	35	916	882	0.415
c185_g135	327	1339828	1340155	SSA_1323	843	1	843	0.4994
c185_g136	640	2062672	2063312	def	12	275	264	0.4356
c185_g137	769	1091635	1092404	proA	15	638	624	0.4824
c185_g138	2828	635203	638031	murD	611	120	492	0.4654
c185_g139	2612	833460	836072	pykF	2631	1507	1125	0.4551
c185_g14	858	1037948	1038806	SSA_1022	1119	2612	1494	0.4244
c185_g140	1260	1344622	1345882	SSA_1329	745	272	474	0.3924
c185_g141	990	2063971	2064961	pepS	897	1259	363	0.3003
c185_g142	757	1340463	1341220	SSA_1324	976	2	975	0.4974
c185_g143	327	1324384	1324711	trkA2	125	700	576	0.4653
c185_g144	4662	1999261	2003923	zmpB	233	96	138	0.4928
c185_g145	2182	632754	634932	typA	4205	48	4158	0.4586
c185_g146	786	221126	221912	SSA_0227	2116	272	1845	0.4374
c185_g147	1588	2065119	2066707	polC	6	785	780	0.4077
c185_g148	388	1329761	1330149	SSA_1313	1442	723	720	0.4972
c185_g149	958	362288	363246	pyrDA	79	342	264	0.4432
c185_g15	330	1287213	1287543	rpiA	835	110	726	0.4614
c185_g150	432	2067036	2067468	polC	106	330	225	0.4578
c185_g151	747	2037296	2038043	SSA_2031	359	3	357	0.5574
c185_g153	5956	1051518	1057474	SSA_1039	3561	2029	1533	0.4371
c185_g154	1027	630950	631977	SSA_0647	840	463	378	0.4312
c185_g155	682	204313	204995	SSA_0207	257	682	426	0.4249
c185_g156	1251	30160	31411	plsX	453	1250	798	0.4862
c185_g157	2379	1321775	1324152	trmD	867	1586	720	0.425
c185_g158	3186	2038409	2041591	SSA_2035	1214	2074	861	0.5006
c185_g159	1490	1536002	1537492	lysS	1482	1	1482	0.4514
c185_g16	1342	1287944	1289286	trmE	1158	1	1158	0.4974
c185_g160	528	212572	213100	SSA_0216	27	527	501	0.4631
c185_g161	391	650261	650652	SSA_0667	162	1	162	0.4321
c185_g162	1103	1579192	1580295	ccpA	25	1026	1002	0.4321
c185_g163	4308	2356194	2360502	SSA_2358	24	1976	1953	0.4332
c185_g164	2301	2370878	2373179	SSA_2370	668	1960	1293	0.3913
c185_g165	1798	1537655	1539453	SSA_1530	586	1797	1212	0.4472
c185_g166	1130	440387	441517	ssb	368	859	492	0.4776
c185_g167	2241	1480242	1482483	SSA_1476	2138	3	2136	0.4494
c185_g168	1540	28610	30150	aspC	59	1228	1170	0.4718
c185_g169	770	1259079	1259849	SSA_1234	299	3	297	0.4377
c185_g17	2689	359832	361952	gdhA	104	1447	1344	0.4598
c185_g170	612	1542628	1543240	SSA_1535	386	610	225	0.4844
c185_g171	2004	1342586	1344590	pepT	1887	799	1089	0.4913
c185_g172	398	656702	657100	SSA_0673	241	50	192	0.5156
c185_g173	381	2377939	2378320	trpS	99	380	282	0.4078
c185_g174	3580	1097708	1101288	fruA	1963	2	1962	0.4404
c185_g175	3516	2367354	2370870	cbiO	1049	1933	885	0.426
c185_g176	3987	363300	367284	SSA_0376	1868	702	1167	0.4353
c185_g177	340	2366075	2366415	SSA_2363	28	312	285	0.4035
c185_g178	2233	1087556	1089789	SSA_1070	908	15	894	0.4877
c185_g179	1408	1478501	1479909	SSA_1474	34	750	717	0.3501
c185_g18	3028	843472	846499	SSA_0857	2180	3028	849	0.4641
c185_g180	659	1524658	1525317	SSA_1519	441	659	219	0.3059
c185_g181	580	1345900	1346480	SSA_1330	23	487	465	0.3763
c185_g182	2283	651586	653869	clpE	60	2282	2223	0.4935
c185_g183	829	250763	251588	SSA_0257	573	1	573	0.4485
c185_g184	963	1057615	1058578	SSA_1042	15	962	948	0.4241
c185_g185	542	2373203	2373745	SSA_2371	74	541	468	0.3889
c185_g186	1844	1534101	1535945	SSA_1526	671	39	633	0.4613
c185_g187	622	630301	630923	dps	614	102	513	0.425
c185_g188	4821	2054868	2059689	SSA_2051	3	1796	1794	0.4816
c185_g189	555	1290236	1290791	rplS	135	515	381	0.4488
c185_g19	1326	1996695	1998021	SSA_2000	864	385	480	0.45
c185_g190	462	1036456	1036918	SSA_1021	356	3	354	0.4379
c185_g191	1970	218759	220729	groEL	328	1947	1620	0.4617
c185_g192	2389	657247	659636	xseA	2381	1089	1293	0.488
c185_g193	1945	172674	174619	pbp1b	83	1867	1785	0.4689
c185_g194	340	2062100	2062440	SSA_2060	306	1	306	0.4444
c185_g195	1001	1268815	1269816	cpsY	47	952	906	0.447
c185_g196	591	1760610	1761201	cspR	120	590	471	0.4501
c185_g197	753	27745	28498	srtB	261	740	480	0.4417
c185_g198	528	1261114	1261642	mutX	203	3	201	0.4279
c185_g199	518	1496187	1496705	SSA_1490	88	516	429	0.4499
c185_g2	629	1089951	1090580	proB	400	627	228	0.4912
c185_g20	750	209506	210256	SSA_0213	731	135	597	0.4623
c185_g200	1517	2059931	2061448	SSA_2059	1381	656	726	0.4821
c185_g201	837	1346758	1347595	SSA_1331	374	835	462	0.3723
c185_g202	1061	2070344	2071405	SSA_2067	104	589	486	0.3272
c185_g203	363	202256	202619	nisR	112	363	252	0.4722
c185_g204	565	1993566	1994131	rpoE	548	6	543	0.4678
c185_g205	601	248192	248792	SSA_0256	4	600	597	0.4807
c185_g206	499	2063384	2063883	SSA_2062	227	3	225	0.4667
c185_g207	501	654638	655139	folD	282	1	282	0.4894
c185_g208	953	2041788	2042741	SSA_2038	555	16	540	0.4778
c185_g209	6075	1505149	1511224	SSA_1505	1640	4105	2466	0.3978
c185_g21	648	207921	208569	trxA2	260	592	333	0.4384
c185_g210	3067	1515456	1518523	SSA_1512	1737	2981	1245	0.4273
c185_g211	1150	882943	884093	SSA_0891	599	811	213	0.507
c185_g212	1274	1526450	1527724	tuf	54	1247	1194	0.4489
c185_g213	381	202633	203014	nisR	229	381	153	0.3595
c185_g214	2507	1989165	1991672	fba	897	19	879	0.446
c185_g215	1357	1518536	1519893	rgpF	208	1356	1149	0.4326
c185_g216	602	1503048	1503650	comEB	26	490	465	0.4817
c185_g217	387	31423	31810	acp	191	385	195	0.3487
c185_g218	691	620739	621430	trpB2	612	241	372	0.4731
c185_g219	1465	1503678	1505143	infC	942	1298	357	0.423
c185_g22	597	367951	368548	SSA_0378	584	3	582	0.5155
c185_g220	314	654096	654410	SSA_0670	309	124	186	0.4247
c185_g221	490	836303	836793	sip	219	488	270	0.4111
c185_g222	338	830472	830810	dnaE	306	31	276	0.5145
c185_g223	2304	660938	663242	recN	2266	734	1533	0.4905
c185_g224	513	1277134	1277647	SSA_1252	383	3	381	0.4619
c185_g225	964	168118	169082	SSA_0170	680	105	576	0.3785
c185_g226	624	1543697	1544314	bioY	566	24	543	0.453
c185_g227	978	655144	656122	SSA_0672	792	22	771	0.4306
c185_g228	1628	1400603	1402231	aspB	1205	27	1179	0.4784
c185_g229	1053	1266577	1267630	pyrD	899	3	897	0.4805
c185_g23	495	1325043	1325538	trkH2	1	495	495	0.4707
c185_g230	356	2061686	2062042	SSA_2060	164	268	105	0.4667
c185_g231	366	203644	204010	nisK	67	252	186	0.5161
c185_g232	754	1336076	1336830	SSA_1319	431	3	429	0.4802
c185_g233	2598	1333286	1335884	lepA	115	1803	1689	0.4926
c185_g234	452	1276663	1277115	SSA_1252	1833	793	2625	0.5021
c185_g235	527	1050634	1051161	pdp	524	3	522	0.4693
c185_g236	1097	1044147	1045244	SSA_1027	951	1	951	0.4269
c185_g237	408	1043012	1043420	SSA_1026	178	2	177	0.4633
c185_g238	1225	663604	664829	SSA_0682	1159	422	738	0.4634
c185_g239	4066	1496763	1500829	SSA_1492	1786	3078	1293	0.4664
c185_g24	1338	1575446	1576784	SSA_1572	159	638	480	0.3688
c185_g240	3325	2045936	2049261	cysS	2563	1223	1341	0.4847
c185_g241	553	2044964	2045517	SSA_2040	551	3	549	0.4281
c185_g242	343	1578648	1578991	cpoA	47	343	297	0.4377
c185_g243	4058	1093267	1097325	hemN	801	1	801	0.3745
c185_g244	686	1502347	1503033	SSA_1496	40	468	429	0.3566
c185_g245	1284	881484	882768	SSA_0888	132	1283	1152	0.401
c185_g246	1735	1047887	1049622	coaA	437	910	474	0.3966
c185_g247	3670	2049327	2052997	pnpA	3657	1459	2199	0.4739
c185_g248	314	167730	168044	SSA_0169	188	24	165	0.3758
c185_g249	5081	2347742	2352824	SSA_2347	2795	4084	1290	0.4558
c185_g25	2759	1761461	1764220	trkH	1442	6	1437	0.4732
c185_g250	306	1522985	1523291	cpsIaJ	151	5	147	0.2993
c185_g251	2511	1032884	1035395	SSA_1019	169	2511	2343	0.4277
c185_g252	558	1290863	1291421	crcB2	27	356	330	0.4424
c185_g253	352	2376351	2376703	guaB	73	351	279	0.4516
c185_g254	1155	193045	194200	ackA	4	1155	1152	0.4358
c185_g255	922	1247764	1248686	ilvE	892	2	891	0.4714
c185_g256	945	765487	766432	pmi	920	3	918	0.4815
c185_g257	455	2376709	2377164	guaB	60	455	396	0.4192
c185_g258	709	2069399	2070108	polC	249	1	249	0.5301
c185_g259	618	194473	195091	SSA_0193	75	617	543	0.4052
c185_g26	877	1998382	1999259	truA	667	2	666	0.473
c185_g260	336	1092770	1093106	proC	65	205	141	0.539
c185_g261	956	192055	193011	SSA_0191	214	954	741	0.4224
c185_g262	661	208587	209248	SSA_0212	235	549	315	0.4952
c185_g263	7326	1764293	1771619	lysA	222	1226	1005	0.4697
c185_g264	2588	1319148	1321736	SSA_1301	76	2586	2511	0.4425
c185_g265	1210	214023	215233	SSA_0218	274	1209	936	0.4658
c185_g266	581	1292744	1293325	SSA_1269	7	579	573	0.4677
c185_g267	392	2341661	2342053	SSA_2340	252	392	141	0.4965
c185_g268	410	2365364	2365774	sdaA	399	58	342	0.462
c185_g269	2002	1257074	1259076	SSA_1234	1680	655	1026	0.4727
c185_g27	1360	754756	756116	gapN	1301	3	1299	0.4765
c185_g270	1934	2071538	2073472	proS	1804	2	1803	0.4925
c185_g271	482	1091054	1091536	proA	415	2	414	0.4976
c185_g28	399	1274571	1274970	SSA_1251	230	15	216	0.4213
c185_g29	1294	1501041	1502335	metK	37	1224	1188	0.4798
c185_g3	741	1049781	1050522	SSA_1034	678	214	465	0.4559
c185_g30	1021	2068133	2069154	polC	900	1	900	0.4933
c185_g31	971	221928	222899	SSA_0227	68	970	903	0.4485
c185_g32	1370	1576978	1578348	SSA_1574	329	1369	1041	0.4467
c185_g33	6340	766741	773080	uncA	1904	501	1404	0.4986
c185_g34	2450	1751263	1753713	SSA_1764	2310	1147	1164	0.457
c185_g35	399	1293597	1293996	flaV	21	398	378	0.4656
c185_g36	2004	2077213	2079217	tkt	1966	2	1965	0.488
c185_g37	941	776073	777014	SSA_0794	889	263	627	0.4705
c185_g38	879	647992	648870	SSA_0662	457	26	432	0.4144
c185_g39	733	2366547	2367280	SSA_2364	159	731	573	0.4276
c185_g4	561	2364189	2364750	sdaB	535	2	534	0.4345
c185_g40	1009	1325592	1326601	trkH2	242	1009	768	0.4401
c185_g41	1537	1532250	1533787	SSA_1525	902	48	855	0.4
c185_g42	582	632041	632623	SSA_0649	37	582	546	0.4524
c185_g43	620	213363	213983	SSA_0217	116	619	504	0.4623
c185_g44	3932	2342154	2346086	SSA_2343	171	2291	2121	0.4474
c185_g45	497	2361858	2362355	gidA	73	495	423	0.4303
c185_g46	340	1750910	1751248	SSA_1764	241	2	240	0.4417
c185_g47	504	1350755	1351259	SSA_1337	79	504	426	0.338
c185_g48	313	1092417	1092730	proC	161	3	159	0.4465
c185_g49	2355	1520559	1522914	SSA_1514	1045	1821	777	0.4106
c185_g5	686	1086651	1087337	SSA_1067	655	2	654	0.4618
c185_g50	404	762283	762687	glgP	339	1	339	0.4513
c185_g51	2522	1261826	1264348	SSA_1239	2389	1418	972	0.4331
c185_g52	352	758886	759238	glgC	306	1	306	0.415
c185_g53	370	1404315	1404685	SSA_1388	148	2	147	0.3129
c185_g54	1072	1410587	1411659	hlyIII	434	1072	639	0.4804
c185_g55	1509	223508	225017	SSA_0230	1362	397	966	0.3385
c185_g56	350	2353497	2353847	SSA_2352	12	248	237	0.4135
c185_g57	536	1750259	1750795	SSA_1763	429	1	429	0.5128
c185_g58	483	1405752	1406235	SSA_1390	456	1	456	0.3553
c185_g59	715	1341673	1342388	SSA_1325	307	714	408	0.4951
c185_g6	376	247162	247538	SSA_0254	62	376	315	0.4444
c185_g60	2359	2373978	2376337	recF	1990	899	1092	0.3672
c185_g61	456	1327814	1328270	SSA_1311	25	336	312	0.4327
c185_g62	3806	1283397	1287203	deoB	151	1359	1209	0.4591
c185_g63	695	1327103	1327798	rpsP	99	368	270	0.4037
c185_g64	1092	2360752	2361844	gidA	33	1091	1059	0.4533
c185_g65	5328	21308	26636	prsA	3027	4268	1242	0.4227
c185_g66	1393	1540973	1542366	gor	1390	98	1293	0.4756
c185_g67	1127	2362790	2363917	mnmA	49	1125	1077	0.4448
c185_g68	2093	1573316	1575409	thrS	166	2091	1926	0.474
c185_g69	983	1539719	1540702	acrA	68	982	915	0.4667
c185_g7	1421	1757050	1758471	SSA_1770	736	2	735	0.5061
c185_g70	708	761505	762213	glgA	392	81	312	0.4936
c185_g71	627	1406270	1406897	SSA_1391	610	2	609	0.3481
c185_g72	455	165922	166377	SSA_0167	4	249	246	0.565
c185_g73	1303	1747552	1748855	hlyX	13	1302	1290	0.4442
c185_g74	679	1043420	1044099	SSA_1027	433	2	432	0.4468
c185_g75	488	211033	211521	rbsB	148	486	339	0.4484
c185_g76	1314	879799	881110	eno	14	1312	1299	0.4296
c185_g77	1041	1260062	1261103	pyrC	988	2	987	0.4732
c185_g78	2116	1084483	1086599	aliB	1450	167	1284	0.4268
c185_g79	356	1523554	1523910	cpsIaJ	8	355	348	0.296
c185_g8	547	1331571	1332118	SSA_1315	172	546	375	0.4053
c185_g80	657	26883	27540	SSA_0021	99	656	558	0.4444
c185_g81	1690	1046197	1046246	SSA_1029	37	876	840	0.4369
c185_g82	1152	198518	199670	folK	540	1151	612	0.5
c185_g83	816	197571	198387	SSA_0198	241	816	576	0.474
c185_g84	504	667137	667893	SSA_0684	105	503	399	0.4662
c185_g85	1751	665134	666885	SSA_0684	1685	3	1683	0.4207
c185_g86	705	196619	197324	folP	4	417	414	0.4783
c185_g87	2388	2033138	2035526	copA	265	2325	2061	0.3746
c185_g88	1003	773380	774383	murA	899	3	897	0.4894
c185_g89	397	2053428	2053825	SSA_2050	60	395	336	0.4494
c185_g9	7905	1248927	1256781	parC	2396	3	2394	0.477
c185_g90	348	831728	832076	dnaE	53	346	294	0.4796
c185_g91	349	212172	212521	SSA_0216	64	348	285	0.4316
c185_g92	4216	252031	256247	SSA_0258	1573	2499	927	0.425
c185_g93	857	760490	761347	glgA	642	1	642	0.4533
c185_g94	1122	1749002	1750124	SSA_1762	4	1104	1101	0.4314
c185_g95	387	195266	195653	SSA_0195	29	385	357	0.4846
c185_g96	2685	205002	207687	SSA_0208	1540	59	1482	0.4703
c185_g97	397	1407866	1408263	SSA_1392	260	3	258	0.4031
c185_g98	949	1039465	1040414	SSA_1023	826	2	825	0.4097
c185_g99	1264	1995121	1996385	tig	1009	20	990	0.4525
c188_g1	6284	353623	359907	dagA	375	1709	1335	0.4974
c189_g1	543	2098416	209895	unannotated	460	131	330	0.397
c190_g1	3962	130242	134204	adcA	2431	3930	1500	0.4367
c191_g1	4671	1351827	1356498	phpA	985	4527	3543	0.4773
c192_g1	3713	289847	293560	mleS	146	1621	1476	0.4234
c197_g1	4097	1667485	1671583	SSA_1671	1959	2909	951	0.4248
c1_g1	6550	1548364	1548404	tex	133	2136	2004	0.4765
c204_g1	827	15389	16216	comX	238	720	483	0.3292
c210_g1	1013	2022619	2023617	SSA_2021	975	1	975	0.4523
c226_g1	516	535154	535670	SSA_0540	458	264	195	0.4667
c232_g1	554	141757	142309	SSA_0146	79	459	381	0.4829
c239_g1	742	2183219	2183961	SSA_2184	625	158	468	0.4701
c240_g1	6565	1580460	1587025	pepQ	5083	4040	1044	0.4655
c242_g1	3631	1569629	1573260	SSA_1567	2746	1937	810	0.4074
c245_g1	2388	2109140	2111528	glmS	333	2141	1809	0.4538
c246_g1	3657	1315417	1319074	malF	1352	2707	1356	0.4462
c247_g1	2234	337385	339619	dinP	1955	894	1062	0.4614
c250_g1	1375	1305687	1307062	SSA_1287	729	1211	483	0.294
c251_g1	2245	1603165	1605410	SSA_1597	1086	2051	966	0.354
c276_g1	676	2088744	2089420	SSA_2084	108	674	567	0.448
c27_g1	2480	1598291	1600771	SSA_1594	2325	259	2067	0.4185
c286_g1	332	619913	620245	trpB2	234	1	234	0.4444
c28_g1	427	2097987	2098414	SSA_2094	350	96	255	0.3765
c298_g1	8678	1682590	1691268	lacE	4368	6071	1704	0.4536
c300_g1	3363	1544984	1548347	SSA_1541	1706	420	1287	0.4755
c301_g1	5176	134324	139484	ctpA	388	2685	2298	0.4826
c302_g1	5033	410284	415293	metE	1746	3995	2250	0.4618
c303_g1	8024	403037	410293	pabB	168	1886	1719	0.4939
c304_g1	6016	182272	188288	SSA_0181	2770	4077	1308	0.4396
c307_g1	2409	2383153	2385562	comD	240	1571	1332	0.3198
c308_g1	4764	606781	611545	SSA_0617	1526	51	1476	0.4492
c314_g1	2563	2099487	2102051	clpL	2297	162	2136	0.4743
c323_g1	925	1666585	1667510	SSA_1666	817	2	816	0.4522
c324_g1	540	1297380	1297920	SSA_1274	377	538	162	0.3827
c367_g1	1150	1124711	1125845	rplJ	187	684	498	0.4478
c368_g1	3789	1678860	1682614	SSA_1686	456	1667	1212	0.4678
c369_g1	2866	225521	228387	SSA_0231	332	1618	1287	0.397
c370_g1	3160	256339	259499	pepO	3086	1197	1890	0.4847
c374_g1	2236	398494	400730	SSA_0402	790	1662	873	0.4857
c375_g1	1578	400718	402261	SSA_0403	1508	852	657	0.4414
c377_g1	5141	699301	704422	comEC	2249	4486	2238	0.4325
c381_g1	698	1587002	1587700	SSA_1585	7	633	627	0.4418
c386_g1	2608	1011346	1013954	galT	2561	1083	1479	0.4855
c392_g1	493	900716	901209	crpA	381	491	111	0.5676
c396_g1	1139	805979	807118	SSA_0827	194	1030	837	0.454
c39_g1	3040	2089702	2092742	SSA_2086	80	976	897	0.4493
c3_g1	353	1384561	1384914	SSA_1369	6	353	348	0.4971
c3_g2	347	1384231	1384578	SSA_1369	225	4	222	0.455
c401_g1	820	2106790	2107610	SSA_2105	76	762	687	0.4949
c438_g1	2092	752393	754482	ptsI	263	2080	1818	0.4538
c439_g1	3106	2338472	2341578	SSA_2338	2167	1130	1038	0.448
c43_g1	3191	2019292	2022483	SSA_2020	3060	1	3060	0.4954
c440_g1	7571	416978	424549	SSA_0419	194	1609	1416	0.5078
c441_g1	108	157122	157229	unannotated	876	118	759	0.3794
c442_g1	3265	1294031	1297296	SSA_1274	3060	1579	1482	0.4116
c448_g1	4500	1127558	1132058	iga	3137	324	2814	0.3994
c449_g1	5301	2080744	2086039	SSA_2078	3183	1525	1659	0.4756
c451_g1	703	2206753	2207456	SSA_2206	537	49	489	0.5112
c453_g1	3120	531852	534972	SSA_0537	416	2098	1683	0.4837
c461_g1	1347	2079275	2080622	SSA_2076	52	1140	1089	0.4582
c468_g1	456	1486289	1486745	SSA_1481	34	456	423	0.4681
c46_g1	1503	2029706	2031205	SSA_2025	1270	137	1134	0.373
c479_g1	387	340444	340831	SSA_0348	244	387	144	0.5139
c495_g1	795	1213745	1214540	smf	366	758	393	0.458
c515_g1	5994	424582	429732	SSA_0427	55	3090	3036	0.4786
c516_g1	7805	715768	715821	pulI	5432	7726	2295	0.4575
c518_g1	8734	568851	577586	SSA_0576	3055	1850	1206	0.4892
c519_g1	1645	627878	629523	SSA_0640	1081	185	897	0.3489
c521_g1	4241	743967	748253	SSA_0767	982	98	885	0.4418
c525_g1	1858	1009362	1011220	galK	1225	50	1176	0.4668
c528_g1	3309	1176606	1179915	SSA_1149	2690	1386	1305	0.4031
c534_g1	2475	2086124	2088578	SSA_2083	520	1536	1017	0.4631
c53_g1	5719	284146	289865	SSA_0290	4547	5689	1143	0.4094
c57_g1	3681	528194	531871	pduC	2762	1104	1659	0.4744
c60_g1	1258	2107893	2109151	SSA_2106	325	1044	720	0.5347
c61_g1	2447	139460	141829	SSA_0146	366	2447	2082	0.4404
c62_g1	348	886029	886377	SSA_0894	31	348	318	0.4811
c64_g1	1607	1125851	1127458	iga	1345	2	1344	0.41
c66_g1	7807	39690	47497	SSA_0036	4399	2453	1947	0.4545
c67_g1	606	552599	553205	SSA_0559	203	577	375	0.3147
c71_g1	2468	1078772	1081240	SSA_1063	196	1545	1350	0.4126
c73_g1	903	977252	978111	SSA_0969	100	534	435	0.3517
c82_g1	929	2028399	2029328	SSA_2023	413	928	516	0.4748
c85_g1	456	536839	537295	SSA_0541	19	300	282	0.4255
c85_g2	977	535879	536856	SSA_0541	64	975	912	0.4452
c86_g1	1447	2026322	2027769	SSA_2023	300	1445	1146	0.4756
c86_g2	2723	2023612	2026335	SSA_2023	2460	1090	1371	0.4646
c92_g1	4319	711667	715792	SSA_0726	32	1174	1143	0.4366
c96_g1	644	1671602	1672244	cylB	525	1	525	0.4533
c98_g1	4603	2102173	2106776	SSA_2102	4327	3329	999	0.4925
